# Supplementary material for: Altered gut metabolome contributes to depression-like behaviors in rats exposed to chronic unpredictable mild stress
Source: Transl Psychiatry. 2019 Jan 29;9:40. doi: 10.1038/s41398-019-0391-z (PMC6351597; doi:10.1038/s41398-019-0391-z)
Supplement: Supplementary file 6 — Supplementary Table 1 [file 41398_2019_391_MOESM6_ESM.xls]

## Sheet: Sheet1
Supplementary Table 1. Identified fecal metabolites that differed in abundance
between CUMS rats and healthy controls
Metabolites	Retention time(min)	VIP a	P-Value	Adjusted P-value b
D-Allose	38.44	2.51	0.000146974	0.0003822
D-Rhamnose	21.43	1.11	0.00941673	0.010205
Arabinose	20.16	2.36	0.0163338	0.016952
Myo-Inositol	29.23	1.02	0.00470592	0.00556636
Lactose	38.05	1.11	0.0044572	0.0055219
1,4-Benzenedicarboxylic acid	23.32	1.52	0.000213832	0.000463667
Butylene diacid	12.25	1.54	0.000265052	0.00053
Glucodiacid	26.76	3.33	2.80475e-06	7.28e-05
Pyrimidine	12	6.49	0.000678481	0.00103694
Aspartic acid	16.26	6.31	0.000674843	0.00103694
Serine	12.37	5.03	7.75384e-06	8.78e-05
4- piperidine carboxylic acid	26.42	2.11	2.96505e-05	0.000110314
Isoleucine	11.01	3.09	1.53959e-05	8.788e-05
Glycerol	10.55	1.59	0.00155088	0.002015
L-Threonine	12.93	3.11	2.97296e-05	0.000110314
L-Valine	9.54	4.62	0.000886238	0.00127978
Oxidized proline	16.42	5.7	1.37281e-05	8.788e-05
Alpha hydroxyglutaric acid	17.62	1.45	0.00567723	0.00642087
Methylamine	16.31	2.44	1.68529e-05	8.788e-05
Malic acid	15.4	1.28	8.65388e-05	0.00028112
Sarcosine	7.68	5.89	0.000106829	0.00030911
Alanine	14.04	2.29	0.000356375	0.000617
Phosphoric acid	8.94	1.44	0.0426745	0.0427
Glycine	11.36	2.48	0.000195457	0.0004609
Tyrsoine	26.84	2.08	0.000324506	0.000603571
Lactic acid	7	1.14	0.000990816	0.00135611
