# Supplementary material for: Altered gut metabolome contributes to depression-like behaviors in rats exposed to chronic unpredictable mild stress
Source: Transl Psychiatry. 2019 Jan 29;9:40. doi: 10.1038/s41398-019-0391-z (PMC6351597; doi:10.1038/s41398-019-0391-z)
Supplement: Supplementary file 7 — Supplementary Table 2 [file 41398_2019_391_MOESM7_ESM.xls]

## Sheet: Sheet1
Supplementary Table 2. Features in plasma metabolome that differed in abundance between CUMS rats and healthy controls
Metabolites	VIP	P-Value	Adjusted P-value by false discovery rate	Odds Ratio (95% CI)	Enrichment 0, Control; 1 CUMS
Myo-inositol	4.23139	0.00943339	0.0144825	0.27(0.15,1.03)	0
Benzamide	1.45308	0.00800602	0.0144825	0.56(0.41,0.78)	0
Butyric acid	1.66954	0.0078428	0.0144825	0.50(0.35,0.68)	0
1,5-Dehydrated-D-sorbitol	1.56353	0.00827406	0.0144825	0.12(0.03,0.45)	0
Methylamine	3.00503	0.00794989	0.0144825	0.23(0.11,0.63)	0
9,12,15-Octadecadienoic acid	4.19863	0.00815734	0.0144825	0.87(0.48,1.65)	0
Unidentified* 1	1.5712	0.009655	0.0144825	0.75(0.61,1.32)	0
Unidentified 2	1.1834	0.010921	0.0148922	0.69(0.25,1.03)	0
Unidentified 3	1.01003	0.0156711	0.0176541	0.87(0.54,1.98)	0
Unidentified 4	3.5221	0.0159694	0.0176541	0.52(0.34,0.81)	0
Unidentified 5	1.21372	0.00132704	0.0144825	0.65(0.32,0.99)	0
Unidentified 6	1.64605	0.00614304	0.0144825	0.63(0.29,0.92)	0
Unidentified 7	2.25488	0.0191974	0.0191973	0.52(0.39,0.87)	0
Unidentified 8	2.15308	0.00703339	0.0144825	0.56(0.33,0.78)	0
Unidentified 9	4.93139	0.00560602	0.0144825	0.63(0.55,0.86)	0
Unidentified 10	2.36954	0.0054428	0.0144825	0.78(0.32,1.56)	0
Unidentified 11	2.26353	0.00587406	0.0144825	0.71(0.45,0.95)	0
Unidentified 12	3.70503	0.00554989	0.0144825	0.63(0.12,1.02)	0
Unidentified 13	4.89863	0.00575734	0.0144825	0.32(0.08,0.87)	0
Unidentified 14	2.2712	0.007255	0.0144825	0.69(0.58,1.13)	0
Unidentified 15	1.8834	0.00852095	0.0144825	0.50(0.32,0.75)	0
Unidentified 16	1.71003	0.0132711	0.0169618	0.44(0.15,0.68)	0
Unidentified 17	4.2221	0.0135694	0.0169618	0.86(0.54,1.56)	0
Unidentified 18	1.91372	0.00107296	0.0144825	0.21(0.10,0.68)	0
Unidentified 19	2.34605	0.00374304	0.0144825	0.82(0.45,1.22)	0
Ethane	2.95488	0.0167974	0.0176541	3.58(1.25,6.97)	1
Propionic acid	2.0834	0.00893339	0.0144825	10.25(7.84,12.36)	1
D-Allose	1.91003	0.00750602	0.0144825	8.69(5.02,10.38)	1
Unidentified 20	4.4221	0.0073428	0.0144825	1.35(0.96,1.98)	1
Unidentified 21	2.11372	0.00777406	0.0144825	2.12(1.49,3.68)	1
Unidentified 22	2.54605	0.00744989	0.0144825	6.25(3.74,9.68)	1
Unidentified 23	3.15488	0.00765734	0.0144825	1.12(0.89,1.53)	1
Unidentified 24	3.05308	0.009155	0.0144825	5.21(3.98,7.09)	1
Unidentified 25	5.83139	0.010421	0.014843	5.69(4.91,6.47)	1
Unidentified 26	3.26954	0.0151711	0.0176541	58.52(12.68,93.74)	1
Unidentified 27	3.16353	0.0154694	0.0176541	3.94(2.55,6.12)	1
Unidentified 28	4.60503	0.00297296	0.0144825	3.23(1.97,5.23)	1
Unidentified 29	5.79863	0.00564304	0.0144825	6.09(5.56,7.81)	1
Unidentified 30	3.1712	0.0186974	0.0191223	13.54(7.86,23.11)	1
Unidentified 31	2.7834	0.00905734	0.0144825	1.68(1.19,2.35)	1
Unidentified 32	2.61003	0.010555	0.014843	3.66(1.87,6.28)	1
Unidentified 33	5.1221	0.011821	0.0156454	5.14(2.87,7.62)	1
Unidentified 34	2.81372	0.0165711	0.0176541	2.06(1.77,3.13)	1
Unidentified 35	3.24605	0.0168694	0.0176541	4.95(4.37,5.69)	1
Unidentified 36	3.85488	0.00437296	0.0144825	2.86(1.75,4.09)	1
* Unidentified represents the feature of GC-MS spectrometry that could not match any standard in the reference databases.
