# Supplementary material for: Altered gut metabolome contributes to depression-like behaviors in rats exposed to chronic unpredictable mild stress
Source: Transl Psychiatry. 2019 Jan 29;9:40. doi: 10.1038/s41398-019-0391-z (PMC6351597; doi:10.1038/s41398-019-0391-z)
Supplement: Supplementary file 8 — Supplementary Table 3 [file 41398_2019_391_MOESM8_ESM.xls]

## Sheet: Sheet1
Supplementary Table 3. Spearman's correlation between the altered fecal metabolites
and the behavior indices/neurotransmitters in hippocampus
Metabolite	Phenotype	Spearman's rho	P-value	Adjusted P-value
D-Allose	Body weight	0.0962406	0.0686	0.0863032
D-Rhamnose	Body weight	0.0706767	0.0767	0.09204
Arabinose	Body weight	-0.0586466	0.0807	0.0936
Myo-Inositol	Body weight	-0.126316	0.0594	0.080113
Lactose	Body weight	0.311278	0.0181	0.0557289
1,4-Benzenedicarboxylic acid	Body weight	-0.439098	0.00542	0.043704
Butylene diacid	Body weight	-0.616541	0.000457	0.0420264
Glucodiacid	Body weight	-0.520301	0.00201	0.0433964
Pyrimidine	Body weight	-0.503759	0.00251	0.043704
Aspartic acid	Body weight	-0.418045	0.00679	0.0469318
Serine	Body weight	-0.434586	0.00569	0.043704
4-Piperidine carboxylic acid	Body weight	-0.604511	0.000563	0.0420264
Isoleucine	Body weight	-0.503759	0.00251	0.043704
Glycerol	Body weight	-0.366917	0.0112	0.05355
L-Threonine	Body weight	-0.404511	0.0078	0.0474078
L-Valine	Body weight	-0.365414	0.0114	0.05355
Oxidized proline	Body weight	-0.270677	0.0247	0.0584418
Alpha hydroxyglutaric acid	Body weight	-0.344361	0.0137	0.0555145
Methylamine	Body weight	-0.430075	0.00598	0.043704
Malic acid	Body weight	-0.430075	0.00598	0.043704
Sarcosine	Body weight	-0.273684	0.0242	0.0584418
Alanine	Body weight	-0.288722	0.0216	0.0572581
Phosphoric acid	Body weight	-0.218045	0.0354	0.0632336
Glycine	Body weight	-0.332331	0.0152	0.0555145
Tyrsoine	Body weight	-0.628571	0.000368	0.0420264
Lactic acid	Body weight	0.192481	0.0414	0.0684608
D-Allose	SPT	0.0270677	0.0911	0.0983755
D-Rhamnose	SPT	-0.0300752	0.0901	0.0983755
Arabinose	SPT	-0.0225564	0.0927	0.0983755
Myo-Inositol	SPT	-0.342857	0.0139	0.0555145
Lactose	SPT	0.105263	0.0658	0.0839084
1,4-Benzenedicarboxylic acid	SPT	-0.218045	0.0354	0.0632336
Butylene diacid	SPT	-0.428571	0.00607	0.043704
Glucodiacid	SPT	-0.35188	0.0129	0.0555145
Pyrimidine	SPT	-0.326316	0.016	0.0555145
Aspartic acid	SPT	-0.270677	0.0247	0.0584418
Serine	SPT	-0.294737	0.0207	0.0569859
4-Piperidine carboxylic acid	SPT	-0.452632	0.00466	0.043704
Isoleucine	SPT	-0.282707	0.0226	0.0577967
Glycerol	SPT	-0.320301	0.0168	0.0555145
L-Threonine	SPT	-0.243609	0.0299	0.0605766
L-Valine	SPT	-0.255639	0.0275	0.0594082
Oxidized proline	SPT	-0.16391	0.0488	0.0722734
Alpha hydroxyglutaric acid	SPT	-0.273684	0.0242	0.0584418
Methylamine	SPT	-0.225564	0.0337	0.0625857
Malic acid	SPT	-0.279699	0.0231	0.0579429
Sarcosine	SPT	-0.120301	0.0612	0.0809085
Alanine	SPT	-0.0842105	0.0724	0.0891663
Phosphoric acid	SPT	-0.132331	0.0577	0.0796566
Glycine	SPT	-0.184962	0.0433	0.0684608
Tyrsoine	SPT	-0.410526	0.00734	0.0470564
Lactic acid	SPT	0.270677	0.0247	0.0584418
D-Allose	Immobility time	0.0488906	0.0838	0.0956546
D-Rhamnose	Immobility time	0.0631817	0.0791	0.0933642
Arabinose	Immobility time	-0.0962768	0.0686	0.0863032
Myo-Inositol	Immobility time	0.169237	0.0476	0.0711719
Lactose	Immobility time	-0.191049	0.042	0.0684608
1,4-Benzenedicarboxylic acid	Immobility time	0.388116	0.00908	0.0524622
Butylene diacid	Immobility time	0.523505	0.00178	0.0433964
Glucodiacid	Immobility time	0.432493	0.00568	0.043704
Pyrimidine	Immobility time	0.353516	0.0126	0.0555145
Aspartic acid	Immobility time	0.352764	0.0127	0.0555145
Serine	Immobility time	0.342234	0.014	0.0555145
4-Piperidine carboxylic acid	Immobility time	0.559609	0.00103	0.0433964
Isoleucine	Immobility time	0.446032	0.00487	0.043704
Glycerol	Immobility time	0.400903	0.00798	0.04788
L-Threonine	Immobility time	0.337721	0.0145	0.0555145
L-Valine	Immobility time	0.364799	0.0114	0.05355
Oxidized proline	Immobility time	0.265513	0.0258	0.0593397
Alpha hydroxyglutaric acid	Immobility time	0.327191	0.0159	0.0555145
Methylamine	Immobility time	0.251974	0.0284	0.059696
Malic acid	Immobility time	0.329447	0.0156	0.0555145
Sarcosine	Immobility time	0.12862	0.0589	0.080113
Alanine	Immobility time	0.221888	0.0347	0.0632336
Phosphoric acid	Immobility time	0.227153	0.0335	0.0625857
Glycine	Immobility time	0.261753	0.0265	0.0593397
Tyrsoine	Immobility time	0.522001	0.00182	0.0433964
Lactic acid	Immobility time	-0.269274	0.0251	0.0584418
D-Allose	Grooming time	0.0113123	0.0962	0.0990276
D-Rhamnose	Grooming time	-0.00754151	0.0975	0.0993991
Arabinose	Grooming time	-0.145551	0.054	0.0773341
Myo-Inositol	Grooming time	-0.322023	0.0166	0.0555145
Lactose	Grooming time	0.0859732	0.0719	0.0887842
1,4-Benzenedicarboxylic acid	Grooming time	-0.0437408	0.0855	0.0968783
Butylene diacid	Grooming time	-0.352943	0.0127	0.0555145
Glucodiacid	Grooming time	-0.380846	0.00976	0.05355
Pyrimidine	Grooming time	-0.318252	0.0171	0.0555145
Aspartic acid	Grooming time	-0.246607	0.0295	0.0604926
Serine	Grooming time	-0.287332	0.0219	0.0572581
4-Piperidine carboxylic acid	Grooming time	-0.432129	0.00571	0.043704
Isoleucine	Grooming time	-0.340876	0.0141	0.0555145
Glycerol	Grooming time	-0.145551	0.054	0.0773341
L-Threonine	Grooming time	-0.23077	0.0328	0.0618968
L-Valine	Grooming time	-0.282053	0.0228	0.0579429
Oxidized proline	Grooming time	-0.113123	0.0635	0.08255
Alpha hydroxyglutaric acid	Grooming time	-0.296381	0.0204	0.0568286
Methylamine	Grooming time	-0.236803	0.0315	0.0613895
Malic acid	Grooming time	-0.287332	0.0219	0.0572581
Sarcosine	Grooming time	0.024887	0.0917	0.0983755
Alanine	Grooming time	-0.0429866	0.0857	0.0968783
Phosphoric acid	Grooming time	-0.12896	0.0588	0.080113
Glycine	Grooming time	-0.0610863	0.0798	0.0936
Tyrsoine	Grooming time	-0.540726	0.00138	0.0433964
Lactic acid	Grooming time	0.147814	0.0534	0.0773341
D-Allose	Crossing counts	-0.133384	0.0575	0.0796566
D-Rhamnose	Crossing counts	-0.188395	0.0426	0.0684608
Arabinose	Crossing counts	-0.106255	0.0656	0.0839084
Myo-Inositol	Crossing counts	-0.474003	0.00347	0.043704
Lactose	Crossing counts	-0.0610401	0.0798	0.0936
1,4-Benzenedicarboxylic acid	Crossing counts	-0.179352	0.0449	0.069514
Butylene diacid	Crossing counts	-0.45441	0.00441	0.043704
Glucodiacid	Crossing counts	-0.377544	0.0101	0.05355
Pyrimidine	Crossing counts	-0.314243	0.0177	0.0555946
Aspartic acid	Crossing counts	-0.319519	0.017	0.0555145
Serine	Crossing counts	-0.300679	0.0198	0.0565024
4-Piperidine carboxylic acid	Crossing counts	-0.43557	0.00549	0.043704
Isoleucine	Crossing counts	-0.318011	0.0172	0.0555145
Glycerol	Crossing counts	-0.264507	0.026	0.0593397
L-Threonine	Crossing counts	-0.242653	0.0303	0.0608601
L-Valine	Crossing counts	-0.299172	0.02	0.0567273
Oxidized proline	Crossing counts	-0.214017	0.0365	0.0644604
Alpha hydroxyglutaric acid	Crossing counts	-0.301433	0.0197	0.0565024
Methylamine	Crossing counts	-0.203467	0.039	0.0663709
Malic acid	Crossing counts	-0.229089	0.0331	0.062212
Sarcosine	Crossing counts	0.0135645	0.0955	0.0990276
Alanine	Crossing counts	-0.0535043	0.0823	0.094868
Phosphoric acid	Crossing counts	-0.152977	0.052	0.0764351
Glycine	Crossing counts	-0.0580258	0.0808	0.0936
Tyrsoine	Crossing counts	-0.40392	0.00774	0.0474078
Lactic acid	Crossing counts	0.13263	0.0577	0.0796566
D-Allose	Rearing counts	0.250967	0.0286	0.059696
D-Rhamnose	Rearing counts	0.141454	0.0552	0.077812
Arabinose	Rearing counts	0.185563	0.0433	0.0684608
Myo-Inositol	Rearing counts	-0.070727	0.0767	0.09204
Lactose	Rearing counts	0.254769	0.0278	0.0594082
1,4-Benzenedicarboxylic acid	Rearing counts	-0.460106	0.00412	0.043704
Butylene diacid	Rearing counts	-0.533875	0.00153	0.0433964
Glucodiacid	Rearing counts	-0.428165	0.00596	0.043704
Pyrimidine	Rearing counts	-0.42056	0.00648	0.0459491
Aspartic acid	Rearing counts	-0.36124	0.0118	0.05355
Serine	Rearing counts	-0.323215	0.0165	0.0555145
4-Piperidine carboxylic acid	Rearing counts	-0.514102	0.00204	0.0433964
Isoleucine	Rearing counts	-0.439572	0.00525	0.043704
Glycerol	Rearing counts	-0.309526	0.0184	0.0559169
L-Threonine	Rearing counts	-0.368845	0.011	0.05355
L-Valine	Rearing counts	-0.348312	0.0132	0.0555145
Oxidized proline	Rearing counts	-0.265417	0.0258	0.0593397
Alpha hydroxyglutaric acid	Rearing counts	-0.377211	0.0101	0.05355
Methylamine	Rearing counts	-0.318652	0.0171	0.0555145
Malic acid	Rearing counts	-0.332341	0.0152	0.0555145
Sarcosine	Rearing counts	-0.258572	0.0271	0.0594082
Alanine	Rearing counts	-0.264656	0.0259	0.0593397
Phosphoric acid	Rearing counts	-0.325496	0.0161	0.0555145
Glycine	Rearing counts	-0.12092	0.0612	0.0809085
Tyrsoine	Rearing counts	-0.484442	0.00304	0.043704
Lactic acid	Rearing counts	0.200013	0.0398	0.067487
D-Allose	3-MT	-0.0796992	0.0738	0.0901786
D-Rhamnose	3-MT	-0.0631579	0.0792	0.0933642
Arabinose	3-MT	0.0315789	0.0896	0.0983755
Myo-Inositol	3-MT	0.17594	0.0456	0.069514
Lactose	3-MT	0.186466	0.0429	0.0684608
1,4-Benzenedicarboxylic acid	3-MT	0.252632	0.0281	0.0595059
Butylene diacid	3-MT	0.33985	0.0143	0.0555145
Glucodiacid	3-MT	0.52782	0.00182	0.0433964
Pyrimidine	3-MT	0.332331	0.0152	0.0555145
Aspartic acid	3-MT	0.332331	0.0152	0.0555145
Serine	3-MT	0.36391	0.0115	0.05355
4-Piperidine carboxylic acid	3-MT	0.481203	0.00333	0.043704
Isoleucine	3-MT	0.532331	0.00171	0.0433964
Glycerol	3-MT	0.269173	0.025	0.0584418
L-Threonine	3-MT	0.443609	0.00515	0.043704
L-Valine	3-MT	0.497744	0.00271	0.043704
Oxidized proline	3-MT	0.336842	0.0147	0.0555145
Alpha hydroxyglutaric acid	3-MT	0.231579	0.0324	0.0613895
Methylamine	3-MT	0.366917	0.0112	0.05355
Malic acid	3-MT	0.393985	0.00867	0.0513615
Sarcosine	3-MT	0.196992	0.0403	0.0678432
Alanine	3-MT	0.231579	0.0324	0.0613895
Phosphoric acid	3-MT	0.46015	0.00427	0.043704
Glycine	3-MT	-0.0165414	0.0947	0.0990276
Tyrsoine	3-MT	0.55188	0.00129	0.0433964
Lactic acid	3-MT	-0.210526	0.0371	0.0645457
D-Allose	NE	0.0781955	0.0743	0.0905531
D-Rhamnose	NE	0.0300752	0.0901	0.0983755
Arabinose	NE	0.257143	0.0273	0.0594082
Myo-Inositol	NE	-0.157895	0.0505	0.0745552
Lactose	NE	0.380451	0.00988	0.05355
1,4-Benzenedicarboxylic acid	NE	0.037594	0.0876	0.0976114
Butylene diacid	NE	-0.22406	0.0341	0.0630783
Glucodiacid	NE	0.0631579	0.0792	0.0933642
Pyrimidine	NE	0.0240602	0.0921	0.0983755
Aspartic acid	NE	0.0360902	0.0881	0.0977033
Serine	NE	0.0691729	0.0772	0.0924031
4-Piperidine carboxylic acid	NE	-0.115789	0.0626	0.0818346
Isoleucine	NE	0.108271	0.0649	0.0836727
Glycerol	NE	0.00902256	0.0972	0.0993223
L-Threonine	NE	0.111278	0.064	0.0827403
L-Valine	NE	0.106767	0.0653	0.0839084
Oxidized proline	NE	0.189474	0.0422	0.0684608
Alpha hydroxyglutaric acid	NE	-0.00150376	0.0997	0.0997
Methylamine	NE	0.0962406	0.0686	0.0863032
Malic acid	NE	0.0646617	0.0787	0.0933642
Sarcosine	NE	0.17594	0.0456	0.069514
Alanine	NE	0.178947	0.0449	0.069514
Phosphoric acid	NE	0.234586	0.0318	0.0613895
Glycine	NE	-0.0105263	0.0967	0.0990276
Tyrsoine	NE	-0.115789	0.0626	0.0818346
Lactic acid	NE	0.0225564	0.0927	0.0983755
D-Allose	5-HT	0.0225564	0.0927	0.0983755
D-Rhamnose	5-HT	0.120301	0.0612	0.0809085
Arabinose	5-HT	0.203008	0.0389	0.0663709
Myo-Inositol	5-HT	-0.0887218	0.071	0.0879048
Lactose	5-HT	0.233083	0.0321	0.0613895
1,4-Benzenedicarboxylic acid	5-HT	-0.0285714	0.0906	0.0983755
Butylene diacid	5-HT	-0.178947	0.0449	0.069514
Glucodiacid	5-HT	-0.145865	0.0538	0.0773341
Pyrimidine	5-HT	-0.0150376	0.0952	0.0990276
Aspartic acid	5-HT	-0.0255639	0.0916	0.0983755
Serine	5-HT	0.00300752	0.0992	0.0997
4-Piperidine carboxylic acid	5-HT	-0.261654	0.0264	0.0593397
Isoleucine	5-HT	-0.166917	0.048	0.0713143
Glycerol	5-HT	-0.0796992	0.0738	0.0901786
L-Threonine	5-HT	-0.0586466	0.0807	0.0936
L-Valine	5-HT	-0.0345865	0.0886	0.0977943
Oxidized proline	5-HT	0.0676692	0.0777	0.0927643
Alpha hydroxyglutaric acid	5-HT	0.0135338	0.0957	0.0990276
Methylamine	5-HT	0.0721805	0.0762	0.09204
Malic acid	5-HT	0.0180451	0.0942	0.0990276
Sarcosine	5-HT	0.129323	0.0586	0.080113
Alanine	5-HT	0.0706767	0.0767	0.09204
Phosphoric acid	5-HT	0.0601504	0.0802	0.0936
Glycine	5-HT	0.177444	0.0453	0.069514
Tyrsoine	5-HT	-0.291729	0.0211	0.0570798
Lactic acid	5-HT	-0.111278	0.064	0.0827403
D-Allose	DOPAC	-0.0947368	0.0691	0.0864674
D-Rhamnose	DOPAC	0.0406015	0.0866	0.097425
Arabinose	DOPAC	0.192481	0.0414	0.0684608
Myo-Inositol	DOPAC	-0.0481203	0.0841	0.0957635
Lactose	DOPAC	0.121805	0.0608	0.0809085
1,4-Benzenedicarboxylic acid	DOPAC	0.00150376	0.0997	0.0997
Butylene diacid	DOPAC	-0.184962	0.0433	0.0684608
Glucodiacid	DOPAC	-0.123308	0.0603	0.0806297
Pyrimidine	DOPAC	-0.0541353	0.0821	0.094868
Aspartic acid	DOPAC	-0.0390977	0.0871	0.0975187
Serine	DOPAC	-0.0270677	0.0911	0.0983755
4-Piperidine carboxylic acid	DOPAC	-0.23609	0.0315	0.0613895
Isoleucine	DOPAC	-0.183459	0.0437	0.0686295
Glycerol	DOPAC	-0.00601504	0.0982	0.0996911
L-Threonine	DOPAC	-0.0496241	0.0836	0.0956546
L-Valine	DOPAC	-0.0902256	0.0705	0.0875172
Oxidized proline	DOPAC	0.0135338	0.0957	0.0990276
Alpha hydroxyglutaric acid	DOPAC	-0.0932331	0.0695	0.086736
Methylamine	DOPAC	0.0526316	0.0826	0.0949799
Malic acid	DOPAC	-0.0150376	0.0952	0.0990276
Sarcosine	DOPAC	0.207519	0.0378	0.06552
Alanine	DOPAC	-0.0105263	0.0967	0.0990276
Phosphoric acid	DOPAC	0.00451128	0.0987	0.0997
Glycine	DOPAC	0.133835	0.0572	0.0796566
Tyrsoine	DOPAC	-0.314286	0.0177	0.0555946
Lactic acid	DOPAC	-0.21203	0.0368	0.0645034
D-Allose	HVA	-0.657143	0.000213	0.0420264
D-Rhamnose	HVA	-0.643609	0.000278	0.0420264
Arabinose	HVA	-0.145865	0.0538	0.0773341
Myo-Inositol	HVA	-0.530827	0.00174	0.0433964
Lactose	HVA	-0.0120301	0.0962	0.0990276
1,4-Benzenedicarboxylic acid	HVA	0.138346	0.0559	0.0785622
Butylene diacid	HVA	-0.184962	0.0433	0.0684608
Glucodiacid	HVA	-0.360902	0.0119	0.05355
Pyrimidine	HVA	-0.252632	0.0281	0.0595059
Aspartic acid	HVA	-0.344361	0.0137	0.0555145
Serine	HVA	-0.323308	0.0164	0.0555145
4-Piperidine carboxylic acid	HVA	-0.324812	0.0162	0.0555145
Isoleucine	HVA	-0.305263	0.019	0.0559245
Glycerol	HVA	-0.18797	0.0426	0.0684608
L-Threonine	HVA	-0.258647	0.027	0.0594082
L-Valine	HVA	-0.309774	0.0183	0.0559169
Oxidized proline	HVA	-0.254135	0.0278	0.0594082
Alpha hydroxyglutaric acid	HVA	-0.278195	0.0234	0.0579429
Methylamine	HVA	-0.203008	0.0389	0.0663709
Malic acid	HVA	-0.243609	0.0299	0.0605766
Sarcosine	HVA	0.0601504	0.0802	0.0936
Alanine	HVA	-0.144361	0.0542	0.0773341
Phosphoric acid	HVA	-0.075188	0.0753	0.0915335
Glycine	HVA	-0.234586	0.0318	0.0613895
Tyrsoine	HVA	-0.362406	0.0117	0.05355
Lactic acid	HVA	-0.130827	0.0581	0.0799729
D-Allose	KYN	-0.0255639	0.0916	0.0983755
D-Rhamnose	KYN	-0.0075188	0.0977	0.0993991
Arabinose	KYN	-0.147368	0.0534	0.0773341
Myo-Inositol	KYN	-0.168421	0.0476	0.0711719
Lactose	KYN	0.284211	0.0224	0.0577967
1,4-Benzenedicarboxylic acid	KYN	-0.296241	0.0204	0.0568286
Butylene diacid	KYN	-0.521805	0.00197	0.0433964
Glucodiacid	KYN	-0.502256	0.00256	0.043704
Pyrimidine	KYN	-0.410526	0.00734	0.0470564
Aspartic acid	KYN	-0.407519	0.00757	0.0472368
Serine	KYN	-0.36391	0.0115	0.05355
4-Piperidine carboxylic acid	KYN	-0.491729	0.00292	0.043704
Isoleucine	KYN	-0.493233	0.00287	0.043704
Glycerol	KYN	-0.221053	0.0347	0.0632336
L-Threonine	KYN	-0.392481	0.0088	0.05148
L-Valine	KYN	-0.371429	0.0108	0.05355
Oxidized proline	KYN	-0.27218	0.0245	0.0584418
Alpha hydroxyglutaric acid	KYN	-0.374436	0.0105	0.05355
Methylamine	KYN	-0.33985	0.0143	0.0555145
Malic acid	KYN	-0.315789	0.0175	0.0555946
Sarcosine	KYN	-0.118797	0.0617	0.0811112
Alanine	KYN	-0.218045	0.0354	0.0632336
Phosphoric acid	KYN	-0.222556	0.0344	0.0632336
Glycine	KYN	-0.124812	0.0599	0.0803244
Tyrsoine	KYN	-0.58797	0.000741	0.0420264
Lactic acid	KYN	0.0706767	0.0767	0.09204
D-Allose	TRP	-0.00451128	0.0987	0.0997
D-Rhamnose	TRP	0.0360902	0.0881	0.0977033
Arabinose	TRP	0.225564	0.0337	0.0625857
Myo-Inositol	TRP	-0.136842	0.0564	0.0790275
Lactose	TRP	0.318797	0.0171	0.0555145
1,4-Benzenedicarboxylic acid	TRP	-0.234586	0.0318	0.0613895
Butylene diacid	TRP	-0.487218	0.00309	0.043704
Glucodiacid	TRP	-0.305263	0.019	0.0559245
Pyrimidine	TRP	-0.245113	0.0296	0.0604926
Aspartic acid	TRP	-0.255639	0.0275	0.0594082
Serine	TRP	-0.213534	0.0364	0.0644604
4-Piperidine carboxylic acid	TRP	-0.413534	0.00712	0.0469318
Isoleucine	TRP	-0.32782	0.0158	0.0555145
Glycerol	TRP	-0.171429	0.0468	0.0706529
L-Threonine	TRP	-0.249624	0.0287	0.059696
L-Valine	TRP	-0.287218	0.0219	0.0572581
Oxidized proline	TRP	-0.141353	0.0551	0.077812
Alpha hydroxyglutaric acid	TRP	-0.24812	0.029	0.0600531
Methylamine	TRP	-0.239098	0.0309	0.0612763
Malic acid	TRP	-0.302256	0.0195	0.0565024
Sarcosine	TRP	-0.0796992	0.0738	0.0901786
Alanine	TRP	-0.17594	0.0456	0.069514
Phosphoric acid	TRP	-0.18797	0.0426	0.0684608
Glycine	TRP	-0.037594	0.0876	0.0976114
Tyrsoine	TRP	-0.490226	0.00298	0.043704
Lactic acid	TRP	0.0195489	0.0937	0.0990276
D-Allose	3-HK	0.0240602	0.0921	0.0983755
D-Rhamnose	3-HK	-0.0165414	0.0947	0.0990276
Arabinose	3-HK	0.239098	0.0309	0.0612763
Myo-Inositol	3-HK	-0.0947368	0.0691	0.0864674
Lactose	3-HK	0.269173	0.025	0.0584418
1,4-Benzenedicarboxylic acid	3-HK	-0.291729	0.0211	0.0570798
Butylene diacid	3-HK	-0.416541	0.0069	0.0469318
Glucodiacid	3-HK	-0.457143	0.00442	0.043704
Pyrimidine	3-HK	-0.372932	0.0106	0.05355
Aspartic acid	3-HK	-0.306767	0.0188	0.0559245
Serine	3-HK	-0.288722	0.0216	0.0572581
4-Piperidine carboxylic acid	3-HK	-0.478195	0.00345	0.043704
Isoleucine	3-HK	-0.413534	0.00712	0.0469318
Glycerol	3-HK	-0.195489	0.0407	0.0680271
L-Threonine	3-HK	-0.308271	0.0186	0.0559245
L-Valine	3-HK	-0.314286	0.0177	0.0555946
Oxidized proline	3-HK	-0.177444	0.0453	0.069514
Alpha hydroxyglutaric acid	3-HK	-0.246617	0.0293	0.060407
Methylamine	3-HK	-0.269173	0.025	0.0584418
Malic acid	3-HK	-0.341353	0.0141	0.0555145
Sarcosine	3-HK	-0.126316	0.0594	0.080113
Alanine	3-HK	-0.195489	0.0407	0.0680271
Phosphoric acid	3-HK	-0.210526	0.0371	0.0645457
Glycine	3-HK	-0.135338	0.0568	0.0793504
Tyrsoine	3-HK	-0.578947	0.000857	0.0420264
Lactic acid	3-HK	0.0390977	0.0871	0.0975187
D-Allose	GABA	-0.0150376	0.0952	0.0990276
D-Rhamnose	GABA	-0.043609	0.0856	0.0968783
Arabinose	GABA	0.0270677	0.0911	0.0983755
Myo-Inositol	GABA	-0.174436	0.046	0.0696699
Lactose	GABA	0.141353	0.0551	0.077812
1,4-Benzenedicarboxylic acid	GABA	-0.428571	0.00607	0.043704
Butylene diacid	GABA	-0.57594	0.000898	0.0420264
Glucodiacid	GABA	-0.494737	0.00281	0.043704
Pyrimidine	GABA	-0.407519	0.00757	0.0472368
Aspartic acid	GABA	-0.442105	0.00524	0.043704
Serine	GABA	-0.377444	0.0102	0.05355
4-Piperidine carboxylic acid	GABA	-0.58797	0.000741	0.0420264
Isoleucine	GABA	-0.47218	0.00371	0.043704
Glycerol	GABA	-0.347368	0.0134	0.0555145
L-Threonine	GABA	-0.43609	0.0056	0.043704
L-Valine	GABA	-0.415038	0.00701	0.0469318
Oxidized proline	GABA	-0.306767	0.0188	0.0559245
Alpha hydroxyglutaric acid	GABA	-0.344361	0.0137	0.0555145
Methylamine	GABA	-0.374436	0.0105	0.05355
Malic acid	GABA	-0.368421	0.0111	0.05355
Sarcosine	GABA	-0.261654	0.0264	0.0593397
Alanine	GABA	-0.240602	0.0305	0.061
Phosphoric acid	GABA	-0.290226	0.0214	0.0572581
Glycine	GABA	-0.0917293	0.07	0.0871277
Tyrsoine	GABA	-0.590977	0.000706	0.0420264
Lactic acid	GABA	0.12782	0.059	0.080113
D-Allose	5-HIAA	-0.189474	0.0422	0.0684608
D-Rhamnose	5-HIAA	-0.204511	0.0385	0.0662426
Arabinose	5-HIAA	0.166917	0.048	0.0713143
Myo-Inositol	5-HIAA	-0.249624	0.0287	0.059696
Lactose	5-HIAA	0.329323	0.0156	0.0555145
1,4-Benzenedicarboxylic acid	5-HIAA	-0.219549	0.0351	0.0632336
Butylene diacid	5-HIAA	-0.445113	0.00507	0.043704
Glucodiacid	5-HIAA	-0.291729	0.0211	0.0570798
Pyrimidine	5-HIAA	-0.282707	0.0226	0.0577967
Aspartic acid	5-HIAA	-0.285714	0.0221	0.05746
Serine	5-HIAA	-0.231579	0.0324	0.0613895
4-Piperidine carboxylic acid	5-HIAA	-0.449624	0.00482	0.043704
Isoleucine	5-HIAA	-0.258647	0.027	0.0594082
Glycerol	5-HIAA	-0.242105	0.0302	0.0608601
L-Threonine	5-HIAA	-0.190977	0.0418	0.0684608
L-Valine	5-HIAA	-0.186466	0.0429	0.0684608
Oxidized proline	5-HIAA	-0.112782	0.0635	0.08255
Alpha hydroxyglutaric acid	5-HIAA	-0.254135	0.0278	0.0594082
Methylamine	5-HIAA	-0.145865	0.0538	0.0773341
Malic acid	5-HIAA	-0.204511	0.0385	0.0662426
Sarcosine	5-HIAA	-0.0255639	0.0916	0.0983755
Alanine	5-HIAA	-0.103759	0.0663	0.0843163
Phosphoric acid	5-HIAA	0.00300752	0.0992	0.0997
Glycine	5-HIAA	-0.196992	0.0403	0.0678432
Tyrsoine	5-HIAA	-0.431579	0.00588	0.043704
Lactic acid	5-HIAA	0.0135338	0.0957	0.0990276
D-Allose	3-HIAA	0.126316	0.0594	0.080113
D-Rhamnose	3-HIAA	0.0300752	0.0901	0.0983755
Arabinose	3-HIAA	0.303759	0.0192	0.05616
Myo-Inositol	3-HIAA	-0.0421053	0.0861	0.0970959
Lactose	3-HIAA	0.377444	0.0102	0.05355
1,4-Benzenedicarboxylic acid	3-HIAA	-0.329323	0.0156	0.0555145
Butylene diacid	3-HIAA	-0.43609	0.0056	0.043704
Glucodiacid	3-HIAA	-0.381955	0.00974	0.05355
Pyrimidine	3-HIAA	-0.261654	0.0264	0.0593397
Aspartic acid	3-HIAA	-0.279699	0.0231	0.0579429
Serine	3-HIAA	-0.190977	0.0418	0.0684608
4-Piperidine carboxylic acid	3-HIAA	-0.431579	0.00588	0.043704
Isoleucine	3-HIAA	-0.300752	0.0197	0.0565024
Glycerol	3-HIAA	-0.273684	0.0242	0.0584418
L-Threonine	3-HIAA	-0.294737	0.0207	0.0569859
L-Valine	3-HIAA	-0.233083	0.0321	0.0613895
Oxidized proline	3-HIAA	-0.144361	0.0542	0.0773341
Alpha hydroxyglutaric acid	3-HIAA	-0.174436	0.046	0.0696699
Methylamine	3-HIAA	-0.169925	0.0472	0.0710277
Malic acid	3-HIAA	-0.17594	0.0456	0.069514
Sarcosine	3-HIAA	-0.118797	0.0617	0.0811112
Alanine	3-HIAA	-0.105263	0.0658	0.0839084
Phosphoric acid	3-HIAA	-0.15188	0.0521	0.0764351
Glycine	3-HIAA	-0.0496241	0.0836	0.0956546
Tyrsoine	3-HIAA	-0.478195	0.00345	0.043704
Lactic acid	3-HIAA	0.0631579	0.0792	0.0933642
D-Allose	DA	0.0105263	0.0967	0.0990276
D-Rhamnose	DA	-0.00150376	0.0997	0.0997
Arabinose	DA	-0.0962406	0.0686	0.0863032
Myo-Inositol	DA	-0.23609	0.0315	0.0613895
Lactose	DA	0.21203	0.0368	0.0645034
1,4-Benzenedicarboxylic acid	DA	-0.219549	0.0351	0.0632336
Butylene diacid	DA	-0.481203	0.00333	0.043704
Glucodiacid	DA	-0.350376	0.013	0.0555145
Pyrimidine	DA	-0.296241	0.0204	0.0568286
Aspartic acid	DA	-0.318797	0.0171	0.0555145
Serine	DA	-0.27218	0.0245	0.0584418
4-Piperidine carboxylic acid	DA	-0.440602	0.00533	0.043704
Isoleucine	DA	-0.360902	0.0119	0.05355
Glycerol	DA	-0.278195	0.0234	0.0579429
L-Threonine	DA	-0.332331	0.0152	0.0555145
L-Valine	DA	-0.311278	0.0181	0.0557289
Oxidized proline	DA	-0.216541	0.0358	0.0637049
Alpha hydroxyglutaric acid	DA	-0.311278	0.0181	0.0557289
Methylamine	DA	-0.257143	0.0273	0.0594082
Malic acid	DA	-0.278195	0.0234	0.0579429
Sarcosine	DA	-0.124812	0.0599	0.0803244
Alanine	DA	-0.183459	0.0437	0.0686295
Phosphoric acid	DA	-0.219549	0.0351	0.0632336
Glycine	DA	-0.0345865	0.0886	0.0977943
Tyrsoine	DA	-0.464662	0.00405	0.043704
Lactic acid	DA	0.142857	0.0547	0.0778103
