# Supplementary material for: Altered gut metabolome contributes to depression-like behaviors in rats exposed to chronic unpredictable mild stress
Source: Transl Psychiatry. 2019 Jan 29;9:40. doi: 10.1038/s41398-019-0391-z (PMC6351597; doi:10.1038/s41398-019-0391-z)
Supplement: Supplementary file 9 — Supplementary Table 4 [file 41398_2019_391_MOESM9_ESM.xls]

## Sheet: Sheet1
Supplementary Table 4. CUMS-associated gut OTUs
OTU a id	P-Value	Adjusted P-value b	Odds Ratio (95% CI)	Enrichment 0: Control, 1: CUMS	OTU annotation
OTU 1114	2.35e-06	3.055e-05	25.89(19.11,28.74)	1	k__Bacteria; p__Firmicutes; c__Clostridia; o__Clostridiales; f__Lachnospiraceae; g__Blautia;
OTU 18234	1.14e-06	2.964e-05	0.67(0.32,1.35)	0	k__Bacteria; p__Firmicutes; c__Clostridia; o__Clostridiales; f__Ruminococcaceae;
OTU 35476	6.28e-05	0.00032656	0.26(0.14, 0.87	0	k__Bacteria; p__Deferribacteres; c__Deferribacteres; o__Deferribacterales; f__Deferribacteraceae; g__Mucispirillum;
OTU 419	6.06e-05	0.00032656	0.41(0.03,0.96)	0	k__Bacteria; p__Firmicutes; c__Clostridia; o__Clostridiales; f__Clostridiaceae; g__SMB53;
OTU 11990	5.22e-05	0.00032656	0.75(0.41,1.18)	0	k__Bacteria; p__Firmicutes; c__Clostridia; o__Clostridiales; f__Veilonellaceae; g__Dialister;
OTU 29235	0.000836	0.0021736	0.65(0.33,1.38)	0	k__Bacteria; p__Tenericutes; c__Mollicutes; o__Mycoplasmatales; f__Mycoplasmataceae; g__Allobaculum;
OTU 14363	0.000368	0.00122778	0.20(0.12, 1.05)	0	k__Bacteria; p__Firmicutes; c__Clostridia; o__Clostridiales; f__Clostridiaceae; g__Dorea;
OTU 5454	0.000402	0.00122778	0.17(0.06,0.79)	0	k__Bacteria; p__Firmicutes; c__Bacilli; o__Lactobacillales; f__Oscillospiraceae; g__Oscillospira;
OTU 15291	0.000425	0.00122778	0.24(0.09, 0.72)	0	k__Bacteria; p__Firmicutes; c__Clostridia; o__Clostridiales; f__Lachnospiraceae; g__Coprococcus;
OTU 15704	0.000389	0.00122778	0.71(0.33, 1.26)	0	k__Bacteria; p__Bacteroidetes; c__Bacteroidia; o__Bacteroidales; f__[Paraprevotellaceae]; g__CF231;
OTU 30960	0.00518	0.0122436	0.41(0.12,1.22)	0	k__Bacteria; p__Firmicutes; c__Clostridia; o__Clostridiales; f__Ruminococcaceae; g__Ruminococcus;
OTU 3880	0.00639	0.013845	0.05(0.01,0.20）	0	k__Bacteria; p__Firmicutes; c__Clostridia; o__Clostridiales; f__Clostridiaceae; g__Faecalibacterium;
OTU 23965	0.00825	0.0153214	0.15(0.04,0.62)	0	k__Bacteria; p__Proteobacteria; c__Gammaproteobacteria; o__Pasteurellales; f__Pasteurellaceae; g__Pasteurella;
OTU 18512	0.00819	0.0153214	0.32(0.13,0.58)	0	k__Bacteria; p__Proteobacteria; c__Gammaproteobacteria; o__Pasteurellales; f__Pasteurellaceae; g__Haemophilus;
a OTU represents Operational Taxonomic Unit
b Adjusted p values were calculated by the two-tailed Wilcoxon rank-sum test after false discovery correction
