# Supplementary material for: Altered gut metabolome contributes to depression-like behaviors in rats exposed to chronic unpredictable mild stress
Source: Transl Psychiatry. 2019 Jan 29;9:40. doi: 10.1038/s41398-019-0391-z (PMC6351597; doi:10.1038/s41398-019-0391-z)
Supplement: Supplementary file 10 — Supplementary Table 5 [file 41398_2019_391_MOESM10_ESM.xls]

## Sheet: Sheet1
Supplementary Table 5. Spearman's correlation between the altered fecal microbiota taxa
and the behavior indices/neurotransmitters in hippocampus
Taxa	Phenotype	Spearman's rho	P-value	Adjusted P-value
Blautia	Body weight	0.0423297	0.0896078	0.0998613
Ruminococcaceae	Body weight	-0.0176688	0.0956536	0.0998613
Mucispirillum	Body weight	0.0979021	0.0766288	0.0941974
SMB53	Body weight	0.311734	0.0323944	0.0637765
Dialister	Body weight	-0.371279	0.0234737	0.0557538
Allobaculum	Body weight	0.34881	0.0266468	0.0585421
Dorea	Body weight	0	0.1	0.1
Oscilospira	Body weight	0.321678	0.0308312	0.0633913
Coprococcus	Body weight	-0.538462	0.00749023	0.0393237
CF231	Body weight	-0.181818	0.0572958	0.0847668
Ruminococcus	Body weight	0.283713	0.037151	0.069866
Faecalibacterium	Body weight	0.143608	0.0656129	0.0884196
Paseturella	Body weight	0.245616	0.044161	0.0775609
Haemophilus	Body weight	0.440559	0.0154216	0.0493111
Blautia	SPT	0.261499	0.0411647	0.0750489
Ruminococcaceae	SPT	0.370629	0.0236732	0.0557538
Mucispirillum	SPT	0.500876	0.00971738	0.0445233
SMB53	SPT	-0.553416	0.00619578	0.0363102
Dialister	SPT	0.455588	0.0136644	0.0483876
Allobaculum	SPT	-0.405594	0.0192612	0.0504524
Dorea	SPT	-0.0699301	0.0834447	0.0966772
Oscilospira	SPT	-0.545455	0.00706789	0.0387198
Coprococcus	SPT	0.125874	0.0699712	0.0928039
CF231	SPT	0.71804	0.000853932	0.0286535
Ruminococcus	SPT	-0.122592	0.0704273	0.0929197
Faecalibacterium	SPT	0.484214	0.011067	0.0464812
Paseturella	SPT	0.615385	0.00373345	0.0301134
Haemophilus	SPT	-0.711285	0.000949192	0.0286535
Blautia	Immobility time	-0.194011	0.0545715	0.084486
Ruminococcaceae	Immobility time	-0.116614	0.071816	0.0930713
Mucispirillum	Immobility time	-0.412587	0.0184481	0.0504524
SMB53	Immobility time	-0.437829	0.0154586	0.0493111
Dialister	Immobility time	0.346761	0.0269479	0.0585421
Allobaculum	Immobility time	-0.34881	0.0266468	0.0585421
Dorea	Immobility time	0.153846	0.063514	0.087698
Oscilospira	Immobility time	-0.181818	0.0572958	0.0847668
Coprococcus	Immobility time	0.65035	0.00259115	0.0296805
CF231	Immobility time	-0.0699301	0.0834447	0.0966772
Ruminococcus	Immobility time	-0.546411	0.00660406	0.0369827
Faecalibacterium	Immobility time	0.0525395	0.0871178	0.0984471
Paseturella	Immobility time	-0.396494	0.0201942	0.0508894
Haemophilus	Immobility time	-0.454545	0.0140413	0.0483876
Blautia	Grooming time	0.214162	0.0503889	0.0803671
Ruminococcaceae	Grooming time	0.317384	0.0314779	0.0633913
Mucispirillum	Grooming time	0.329827	0.0295108	0.0629757
SMB53	Grooming time	0.528999	0.00769851	0.0395924
Dialister	Grooming time	-0.409491	0.0186199	0.0504524
Allobaculum	Grooming time	0.450046	0.0142091	0.0483876
Dorea	Grooming time	-0.143861	0.0655557	0.0884196
Oscilospira	Grooming time	0.0350879	0.0913792	0.0998613
Coprococcus	Grooming time	-0.603512	0.00377317	0.0301134
CF231	Grooming time	0.0140352	0.0965469	0.0998613
Ruminococcus	Grooming time	0.608085	0.00359248	0.0301134
Faecalibacterium	Grooming time	-0.224956	0.0482089	0.0783318
Paseturella	Grooming time	0.690141	0.00129896	0.0286535
Haemophilus	Grooming time	0.463161	0.0129422	0.0483876
Blautia	Crossing counts	0.0106196	0.097387	0.0998613
Ruminococcaceae	Crossing counts	0.179083	0.0577599	0.0847668
Mucispirillum	Crossing counts	0.375441	0.0229118	0.0549884
SMB53	Crossing counts	0.44464	0.0147536	0.0493111
Dialister	Crossing counts	-0.599298	0.00394535	0.0301134
Allobaculum	Crossing counts	0.521482	0.00820717	0.0413641
Dorea	Crossing counts	-0.37895	0.0224445	0.0549884
Oscilospira	Crossing counts	-0.108773	0.0736495	0.0930713
Coprococcus	Crossing counts	-0.67018	0.00170904	0.0286535
CF231	Crossing counts	0.101755	0.0753012	0.0930713
Ruminococcus	Crossing counts	0.578208	0.00489163	0.0325271
Faecalibacterium	Crossing counts	0.00878736	0.0978377	0.0998613
Paseturella	Crossing counts	0.580986	0.0047587	0.0325271
Haemophilus	Crossing counts	0.547372	0.00654697	0.0369827
Blautia	Rearing counts	-0.106572	0.0741664	0.0930713
Ruminococcaceae	Rearing counts	-0.1121	0.0728698	0.0930713
Mucispirillum	Rearing counts	0.271133	0.0393981	0.0724696
SMB53	Rearing counts	0.104058	0.0747581	0.0930713
Dialister	Rearing counts	-0.477961	0.0116038	0.0477344
Allobaculum	Rearing counts	0.494652	0.0102078	0.0447979
Dorea	Rearing counts	-0.235921	0.0460397	0.0775609
Oscilospira	Rearing counts	0.0774667	0.0810876	0.0966772
Coprococcus	Rearing counts	-0.75354	0.000465308	0.0234515
CF231	Rearing counts	-0.0669031	0.0836334	0.0966772
Ruminococcus	Rearing counts	0.238099	0.0456145	0.0775609
Faecalibacterium	Rearing counts	0.068784	0.083179	0.0966772
Paseturella	Rearing counts	0.429331	0.0163678	0.0504524
Haemophilus	Rearing counts	0.640861	0.00247359	0.0296805
Blautia	3-MT	-0.190484	0.0553182	0.084486
Ruminococcaceae	3-MT	-0.0883442	0.0784837	0.095086
Mucispirillum	3-MT	-0.314685	0.0319472	0.0633913
SMB53	3-MT	0.241682	0.0449189	0.0775609
Dialister	3-MT	0.378284	0.0225327	0.0549884
Allobaculum	3-MT	-0.160168	0.0619012	0.0871943
Dorea	3-MT	-0.048951	0.0886335	0.0997127
Oscilospira	3-MT	-0.251748	0.0430115	0.0768717
Coprococcus	3-MT	0.573427	0.00554813	0.0337003
CF231	3-MT	-0.426573	0.01689	0.0504524
Ruminococcus	3-MT	-0.423819	0.0169753	0.0504524
Faecalibacterium	3-MT	-0.171629	0.0593787	0.0855053
Paseturella	3-MT	-0.414038	0.0180877	0.0504524
Haemophilus	3-MT	-0.468531	0.0127473	0.0483876
Blautia	NE	-0.338638	0.0281607	0.0606539
Ruminococcaceae	NE	0.0424052	0.0895893	0.0998613
Mucispirillum	NE	-0.00699301	0.099123	0.099925
SMB53	NE	0.413311	0.0181721	0.0504524
Dialister	NE	-0.563924	0.00561672	0.0337003
Allobaculum	NE	0.818635	0.000112985	0.0155892
Dorea	NE	-0.51049	0.00936054	0.0445067
Oscilospira	NE	-0.0839161	0.0800198	0.0964831
Coprococcus	NE	-0.454545	0.0140413	0.0483876
CF231	NE	-0.230769	0.0470906	0.0775609
Ruminococcus	NE	0.462347	0.0130186	0.0483876
Faecalibacterium	NE	-0.427321	0.0165877	0.0504524
Paseturella	NE	0.571933	0.00520151	0.0328143
Haemophilus	NE	0.398601	0.0200973	0.0508894
Blautia	5-HT	0.0141099	0.0965286	0.0998613
Ruminococcaceae	5-HT	0.0883442	0.0784837	0.095086
Mucispirillum	5-HT	0.188811	0.0557828	0.0846823
SMB53	5-HT	0.346761	0.0269479	0.0585421
Dialister	5-HT	-0.427321	0.0165877	0.0504524
Allobaculum	5-HT	0.601519	0.00385394	0.0301134
Dorea	5-HT	-0.314685	0.0319472	0.0633913
Oscilospira	5-HT	0.041958	0.0903739	0.0998613
Coprococcus	5-HT	-0.629371	0.00323947	0.0301134
CF231	5-HT	-0.020979	0.0956169	0.0998613
Ruminococcus	5-HT	0.514887	0.00867183	0.042849
Faecalibacterium	5-HT	-0.402803	0.0194202	0.0504524
Paseturella	5-HT	0.764917	0.000375117	0.0234515
Haemophilus	5-HT	0.496503	0.0104093	0.0447979
Blautia	DOPAC	0.0564396	0.0861694	0.0984471
Ruminococcaceae	DOPAC	-0.130749	0.0685456	0.0913942
Mucispirillum	DOPAC	0	0.1	0.1
SMB53	DOPAC	0.241682	0.0449189	0.0775609
Dialister	DOPAC	-0.325745	0.0301483	0.0633114
Allobaculum	DOPAC	0.491181	0.0104884	0.0447979
Dorea	DOPAC	-0.0769231	0.0817283	0.0966772
Oscilospira	DOPAC	-0.0629371	0.0851682	0.0980018
Coprococcus	DOPAC	-0.685315	0.0017305	0.0286535
CF231	DOPAC	-0.013986	0.0973694	0.0998613
Ruminococcus	DOPAC	0.31874	0.0312602	0.0633913
Faecalibacterium	DOPAC	-0.217163	0.0497785	0.0798992
Paseturella	DOPAC	0.736847	0.000626167	0.026299
Haemophilus	DOPAC	0.153846	0.063514	0.087698
Blautia	HVA	0.00705495	0.0982639	0.0998613
Ruminococcaceae	HVA	-0.0247364	0.0939175	0.0998613
Mucispirillum	HVA	-0.230769	0.0470906	0.0775609
SMB53	HVA	0.178634	0.0578567	0.0847668
Dialister	HVA	-0.437829	0.0154586	0.0493111
Allobaculum	HVA	0.459147	0.0133218	0.0483876
Dorea	HVA	-0.153846	0.063514	0.087698
Oscilospira	HVA	-0.034965	0.0921184	0.0998613
Coprococcus	HVA	-0.300699	0.0342483	0.0648916
CF231	HVA	0.027972	0.0938663	0.0998613
Ruminococcus	HVA	0.178634	0.0578567	0.0847668
Faecalibacterium	HVA	0.301226	0.0341372	0.0648916
Paseturella	HVA	0.649127	0.00223697	0.0286535
Haemophilus	HVA	0.020979	0.0956169	0.0998613
Blautia	KYN	0.36333	0.0245693	0.0573284
Ruminococcaceae	KYN	0.190823	0.0552461	0.084486
Mucispirillum	KYN	0.307692	0.0330863	0.0641365
SMB53	KYN	0.31874	0.0312602	0.0633913
Dialister	KYN	-0.150613	0.0640335	0.087698
Allobaculum	KYN	0.227794	0.0476431	0.0779615
Dorea	KYN	0.223776	0.0484911	0.0783318
Oscilospira	KYN	0.412587	0.0184481	0.0504524
Coprococcus	KYN	-0.468531	0.0127473	0.0483876
CF231	KYN	-0.174825	0.058826	0.0851963
Ruminococcus	KYN	0.143608	0.0656129	0.0884196
Faecalibacterium	KYN	0.192645	0.0548603	0.084486
Paseturella	KYN	0.259651	0.041508	0.0750489
Haemophilus	KYN	0.230769	0.0470906	0.0775609
Blautia	TRP	-0.0917143	0.0776809	0.0950271
Ruminococcaceae	TRP	-0.0530065	0.0870042	0.0984471
Mucispirillum	TRP	-0.104895	0.0749479	0.0930713
SMB53	TRP	0.150613	0.0640335	0.087698
Dialister	TRP	-0.45184	0.0140313	0.0483876
Allobaculum	TRP	0.775924	0.000301135	0.0234515
Dorea	TRP	-0.0699301	0.0834447	0.0966772
Oscilospira	TRP	0.391608	0.0209564	0.0522873
Coprococcus	TRP	-0.615385	0.00373345	0.0301134
CF231	TRP	-0.328671	0.0297385	0.0629757
Ruminococcus	TRP	0.234676	0.0462837	0.0775609
Faecalibacterium	TRP	-0.161121	0.0616899	0.0871943
Paseturella	TRP	0.659653	0.00196004	0.0286535
Haemophilus	TRP	0.412587	0.0184481	0.0504524
Blautia	3-HK	-0.208121	0.0516277	0.081825
Ruminococcaceae	3-HK	-0.349843	0.0264957	0.0585421
Mucispirillum	3-HK	-0.013986	0.0973694	0.0998613
SMB53	3-HK	-0.00700526	0.0982762	0.0998613
Dialister	3-HK	-0.658495	0.00198921	0.0286535
Allobaculum	3-HK	0.629993	0.00281165	0.0301134
Dorea	3-HK	-0.307692	0.0330863	0.0641365
Oscilospira	3-HK	0.321678	0.0308312	0.0633913
Coprococcus	3-HK	-0.713287	0.00121144	0.0286535
CF231	3-HK	-0.034965	0.0921184	0.0998613
Ruminococcus	3-HK	0.196147	0.0541214	0.084486
Faecalibacterium	3-HK	0.168126	0.0601454	0.0861172
Paseturella	3-HK	0.40702	0.0189131	0.0504524
Haemophilus	3-HK	0.412587	0.0184481	0.0504524
Blautia	GABA	0.00352747	0.0991319	0.099925
Ruminococcaceae	GABA	-0.0212026	0.0947853	0.0998613
Mucispirillum	GABA	0.111888	0.0732775	0.0930713
SMB53	GABA	0.101576	0.0753434	0.0930713
Dialister	GABA	-0.353766	0.0259267	0.0585421
Allobaculum	GABA	0.647789	0.00227409	0.0286535
Dorea	GABA	-0.0559441	0.086898	0.0984471
Oscilospira	GABA	0.398601	0.0200973	0.0508894
Coprococcus	GABA	-0.692308	0.00158777	0.0286535
CF231	GABA	-0.195804	0.0542874	0.084486
Ruminococcus	GABA	0.304729	0.0335508	0.0645404
Faecalibacterium	GABA	-0.105079	0.0745177	0.0930713
Paseturella	GABA	0.603512	0.00377317	0.0301134
Haemophilus	GABA	0.58042	0.00520862	0.0328143
Blautia	5-HIAA	-0.176374	0.0583462	0.0849898
Ruminococcaceae	5-HIAA	-0.102479	0.0751303	0.0930713
Mucispirillum	5-HIAA	-0.0769231	0.0817283	0.0966772
SMB53	5-HIAA	0.469353	0.0123706	0.0483876
Dialister	5-HIAA	-0.5324	0.00747563	0.0393237
Allobaculum	5-HIAA	0.815076	0.000123724	0.0155892
Dorea	5-HIAA	-0.377622	0.0227443	0.0549884
Oscilospira	5-HIAA	0.160839	0.0619356	0.0871943
Coprococcus	5-HIAA	-0.587413	0.00488449	0.0325271
CF231	5-HIAA	-0.272727	0.0391233	0.0724696
Ruminococcus	5-HIAA	0.402803	0.0194202	0.0504524
Faecalibacterium	5-HIAA	-0.178634	0.0578567	0.0847668
Paseturella	5-HIAA	0.628074	0.00287463	0.0301134
Haemophilus	5-HIAA	0.34965	0.0266004	0.0585421
Blautia	3-HIAA	-0.102297	0.0751734	0.0930713
Ruminococcaceae	3-HIAA	-0.0247364	0.0939175	0.0998613
Mucispirillum	3-HIAA	0.230769	0.0470906	0.0775609
SMB53	3-HIAA	0.101576	0.0753434	0.0930713
Dialister	3-HIAA	-0.476358	0.0117442	0.0477344
Allobaculum	3-HIAA	0.605078	0.00371059	0.0301134
Dorea	3-HIAA	-0.272727	0.0391233	0.0724696
Oscilospira	3-HIAA	0.258741	0.0416938	0.0750489
Coprococcus	3-HIAA	-0.685315	0.0017305	0.0286535
CF231	3-HIAA	-0.013986	0.0973694	0.0998613
Ruminococcus	3-HIAA	0.441332	0.0150935	0.0493111
Faecalibacterium	3-HIAA	-0.038529	0.090537	0.0998613
Paseturella	3-HIAA	0.491231	0.0104843	0.0447979
Haemophilus	3-HIAA	0.692308	0.00158777	0.0286535
Blautia	DA	0.236341	0.0459577	0.0775609
Ruminococcaceae	DA	0.501795	0.00964636	0.0445233
Mucispirillum	DA	0.412587	0.0184481	0.0504524
SMB53	DA	0.413311	0.0181721	0.0504524
Dialister	DA	-0.346761	0.0269479	0.0585421
Allobaculum	DA	0.459147	0.0133218	0.0483876
Dorea	DA	-0.034965	0.0921184	0.0998613
Oscilospira	DA	0.237762	0.0457102	0.0775609
Coprococcus	DA	-0.51049	0.00936054	0.0445067
CF231	DA	-0.0699301	0.0834447	0.0966772
Ruminococcus	DA	0.577934	0.00490488	0.0325271
Faecalibacterium	DA	-0.1331	0.0680064	0.0911575
Paseturella	DA	0.596495	0.00406292	0.0301134
Haemophilus	DA	0.664336	0.00221592	0.0286535
